# Supplementary material for: Comparative genome analysis identifies two large deletions in the genome of highly-passaged attenuated Streptococcus agalactiae strain YM001 compared to the parental pathogenic strain HN016
Source: BMC Genomics. 2015 Nov 4;16:897. doi: 10.1186/s12864-015-2026-y (PMC4634907; doi:10.1186/s12864-015-2026-y)
Supplement: Additional file 1: Table S1. — The large fragment deletion 1 detected in YM001 compared to HN016. (XLS 26 kb) [file 12864_2015_2026_MOESM1_ESM.xls]

## Sheet: Sheet1
Table S3. The large fragment deletion 1 detected in YM001 compared to HN016
Deletion site in YM001			Deletion in HN016
Coordinates (length)	Locus	Gene name or product	Coordinates	Locus	Gene name or product
16474-16475 ( 5632 bp)			16475..17948	SAHN016_00075	16S ribosomal RNA
			17996..18068	SAHN016_00080	tRNA-Ala
			18222..21127	SAHN016_00085	23S ribosomal RNA
			21200..21315	SAHN016_00090	5S ribosomal RNA
			21319..21391	SAHN016_00095	tRNA-Val
			21394..21466	SAHN016_00100	tRNA-Asp
			21469..21541	SAHN016_00105	tRNA-Lys
			21551..21632	SAHN016_00110	tRNA-Leu
			21643..21715	SAHN016_00115	tRNA-Thr
			21749..21820	SAHN016_00120	tRNA-Gly
			21829..21913	SAHN016_00125	tRNA-Leu
			21925..21998	SAHN016_00130	tRNA-Arg
			22006..22306	SAHN016_00135	tRNA-Pro
