# Supplementary material for: Comparative genome analysis identifies two large deletions in the genome of highly-passaged attenuated Streptococcus agalactiae strain YM001 compared to the parental pathogenic strain HN016
Source: BMC Genomics. 2015 Nov 4;16:897. doi: 10.1186/s12864-015-2026-y (PMC4634907; doi:10.1186/s12864-015-2026-y)
Supplement: Additional file 2: Table S2. — The large fragment deletion 2 detected in YM001 compared to HN016. (XLS 28 kb) [file 12864_2015_2026_MOESM2_ESM.xls]

## Sheet: Sheet1
Table S4. The large fragment deletion 2 detected in YM001 compared to HN016
Deletion site in YM001			Deletion in HN016			Effect on YM001 coding
Coordinates (length)	Locus	Gene name or product	Coordinates	Locus	Gene name or product
1283561-1283562 ( 11116 bp)	YM001_06425	pseudo ( 1283312..1284823 )	1289243..1290466	SAHN016_06485	multidrug ABC transporter ATP-binding protein	430-aa N-terminal deletion
			1290513..1290953	SAHN016_06490	MarR family transcriptional regulator	Deletion
			1291222..1293294	SAHN016_06495	Ser/Thr protein phosphatase ( 5'-nucleotidase )	Deletion
			1293331..1293741	SAHN016_06500	peptide deformylase	Deletion
			1293811..1295160	SAHN016_06505	glutamate dehydrogenase	Deletion
			1295328..1295837	SAHN016_06510	membrane protein	Deletion
			1295878..1297647	SAHN016_06515	multidrug ABC transporter ATPase	Deletion
			1297652..1299391	SAHN016_06520	multidrug ABC transporter ATP-binding protein	Deletion
			1299458..1299931	SAHN016_06525	acetyltransferase	Deletion
			1299928..1300368	SAHN016_06530	antibiotic ABC transporter ATP-binding protein	121-aa C-terminal deletion
