# Supplementary material for: Comparative genome analysis identifies two large deletions in the genome of highly-passaged attenuated Streptococcus agalactiae strain YM001 compared to the parental pathogenic strain HN016
Source: BMC Genomics. 2015 Nov 4;16:897. doi: 10.1186/s12864-015-2026-y (PMC4634907; doi:10.1186/s12864-015-2026-y)
Supplement: Additional file 3: Table S3. — SNVs detected in YM001 compared to HN016. (XLS 34 kb) [file 12864_2015_2026_MOESM3_ESM.xls]

## Sheet: Sheet1
Table S1. SNVs detected in YM001 compared to HN016
SNVs in YM001			Nucleotide substitution		Amino acids change		SNVs in HN016
Site	Locus	Gene name or product	YM001	HN016	YM001	HN016	Site	Locus	Gene name or product
83930	YM001_00510	DNA-directed RNA polymerase subunit alpha	C	T	Ala	Val	89762	SAHN016_00575	DNA-directed RNA polymerase subunit alpha
91380		non-coding region	A	G			97149		non-coding region
136826	YM001_00825	fructose-bisphosphate aldolase	T	G	Asn	Lys	142595	SAHN016_00890	fructose-bisphosphate aldolase
192012	YM001_01055	DNA-directed RNA polymerase subunit beta	G	C	Ala	Pro	197717	SAHN016_01120	DNA-directed RNA polymerase subunit beta
253283	YM001_01420	amino acid ABC transporter permease	T	C	Glu	Gly	258943	SAHN016_01480	amino acid ABC transporter permease
285298		non-coding region	A	G			290958		non-coding region
364407	YM001_02010	MarR family transcriptional regulator	A	C	Asn	His	370068	SAHN016_01755	MarR family transcriptional regulator
393841	YM001_02190	transcription elongation factor NusA	G	A	Gly	Glu	399503	SAHN016_02250	transcription elongation factor NusA
407665	YM001_02255	FUR family transcriptional regulator	T	G	Ile	Ser	413327	SAHN016_02315	FUR family transcriptional regulator
755561	YM001_03905	S1 RNA-binding protein	A	C	Ser	Arg	761176	SAHN016_03965	S1 RNA-binding protein
780441	YM001_04040	phosphoenolpyruvate carboxylase	T	C	Ile	Ile	786056	SAHN016_04100	phosphoenolpyruvate carboxylase
868738	YM001_04450	UDP-N-acetylglucosamine 1-carboxyvinyltransferase	G	A	Arg	His	874444	SAHN016_04510	UDP-N-acetylglucosamine 1-carboxyvinyltransferase
949470	YM001_04775	chloramphenicol acetyltransferase	T	C	Arg	Gly	955242	SAHN016_04835	chloramphenicol acetyltransferase
970865	YM001_04880	sugar ABC transporter permease	A	G	Thr	Thr	976637	SAHN016_04940	sugar ABC transporter permease
1022277	YM001_05120	DNA topoisomerase I	T	G	Lys	Thr	1028049	SAHN016_05180	DNA topoisomerase I
1264942	YM001_06320	TetR family transcriptional regulator	C	T	Arg	Trp	1270622	SAHN016_06380	TetR family transcriptional regulator
1403613	YM001_07005	glycosyl transferase family 8	A	G	Ile	Thr	1420411	SAHN016_07110	glycosyl transferase family 8
1515764	YM001_07565	thymidylate kinase	G	A	Asp	Asp	1532749	SAHN016_07665	thymidylate kinase
1534895	YM001_07675	metallophosphoesterase	C	T	Cys	Tyr	1551880	SAHN016_07775	metallophosphoesterase
1635394	YM001_08175	multidrug transporter	C	T	Val	Met	1652379	SAHN016_08275	multidrug transporter
1663151	YM001_08300	glycerol uptake facilitator protein	G	A	Ile	Ile	1680136	SAHN016_08400	glycerol uptake facilitator protein
1761614	YM001_08795	PTS system ascorbate-specific transporter subunit IIC	C	T	Gly	Asp	1778325	SAHN016_08890	PTS system ascorbate-specific transporter subunit IIC
1805677	YM001_08985	phosphatidate cytidylyltransferase	A	G	Leu	Pro	1822388	SAHN016_09080	phosphatidate cytidylyltransferase
1828308	YM001_09090	PTS system transporter subunit IIB	G	A	Thr	Met	1845019	SAHN016_09185	PTS system transporter subunit IIB
1858831	YM001_09235	histidine kinase	T	C	His	Arg	1875542	SAHN016_09330	histidine kinase
1967217	YM001_09825	pseudo	T	A	*	Leu	1983929	SAHN016_09925	arginine repressor
2020460	YM001_10075	cobalt transporter ATP-binding subunit	T	C	Lys	Glu	2037173	SAHN016_10170	cobalt transporter ATP-binding subunit
2033153	YM001_10140	arginine deiminase	A	G	Ile	Val	2049866	SAHN016_10235	arginine deiminase
