# Supplementary material for: Comparative genome analysis identifies two large deletions in the genome of highly-passaged attenuated Streptococcus agalactiae strain YM001 compared to the parental pathogenic strain HN016
Source: BMC Genomics. 2015 Nov 4;16:897. doi: 10.1186/s12864-015-2026-y (PMC4634907; doi:10.1186/s12864-015-2026-y)
Supplement: Additional file 4: Table S4. — Deletions detected in YM001 compared to HN016. (XLS 28 kb) [file 12864_2015_2026_MOESM4_ESM.xls]

## Sheet: Sheet1
Table S2. Deletions detected in YM001 compared to HN016
Deletion site in YM001			Deletion in HN016
Coordinates (length)	Locus	Gene name or product	Coordinates	Locus	Gene name or product
297760..297761 ( 1 bp )	YM001_01695	pseudo	303421	SAHN016_01755	PTS system transporter subunit IIC
381022..381023 ( 1 bp )		non-coding region	386683		non-coding region
456244..456245 ( 1 bp )		non-coding region	461906		non-coding region
743279..743280 ( 1 bp )	YM001_03860	pseudo	748941	SAHN016_03920	recombinase RecF
794412..794413 ( 1 bp )		non-coding region	800028		non-coding region
862086..862087 ( 91 bp )		non-coding region	867703..867793		non-coding region
937201..937202 ( 68 bp )		non-coding region	942907..942974		non-coding region
1271532..1271533 ( 1 bp )	YM001_06360	pseudo	1277212	SAHN016_06420	hypothetical protein
1864013..1864014 ( 1 bp )		non-coding region	1880724		non-coding region
1967348..1967349 ( 1 bp )		non-coding region	1984060		non-coding region
